# Supplementary material for: Photodynamic therapy (PDT) for oral leukoplakia: a systematic review and meta-analysis of single-arm studies examining efficacy and subgroup analyses
Source: BMC Oral Health. 2023 Aug 13;23:568. doi: 10.1186/s12903-023-03294-3 (PMC10424357; doi:10.1186/s12903-023-03294-3)
Supplement: Supplementary file 3 — Supplementary Material 3 [file 12903_2023_3294_MOESM3_ESM.xls]

## Sheet: Sheet1
Table S3 Characteristics of included studies.
Study	Year	Country	Participants	Number of lesions for PDT	Gender (M/F)	Age (years)	Intervention	Outcome	Pathological diagnosis	Side effect	Minors scores
H M Chen [16]	2007	China Taiwan	97	97	90/7	26-77	20% ALA-PDT（LED）	F1, F2, F3, F4	A1, A2, A3, A4		9
D Di Stasio [17]	2020	Italy	11	15	4/7	60-83	2.5% Toluidine blue-PDT(LED)	F1, F2, F3	A3, A6		9
G. Gaimari [18]	2015	Rome	5	5	1/4	45-84	20% of 5-ALA-PDT（laser）	F1, F2, F4		Pain, Burning sensation	7
Y. Han [19]	2019	China	29	29	11/18	56	20% ALA-PDT（laser）	F1, F2, F3, F4	A3, A4, A5, A6	Rough lesion texture, Pain, Ulcer	11
W Jerjes [20]	2011	UK	147	147	82/65	53	ALA-PDT (laser)	F1, F2, F3, F4	A3, A4, A5	Pain, photosensitivity reaction	12
A. Kawczyk-Krupka [21]	2012	Poland	48	48	20/28	32-75	10%/20% ALA-PDT（laser）	F1, F4	A3, A6	Erythema, Edema, Pain, Secondary infection	12
A. Kübler [22]	1998	Germany	12	12	11/1		20% ALA -PDT（laser）	F1, F2, F3	A3, A4, A5, A6	Mild burning superficial erosion	9
K. N. Maloth [23]	2016	India	13	12		39	98% of 5-ALA-PDT（LED）	F1, F2, F3			9
J. L. Ou [24]	2022	China	71	71	69/2	18-75	20% ALA-PDT（YSGG/LED）	F1, F2, F4	A3, A4, A5		12
M. Pietruska [25]	2014	Poland	23	44	7/16	21-79	Chlorin-e6-PDT（laser）	F1, F2, F3			8
S. W. Prasanna [26]	2015	India	10	13	8/2	20-80	MB-PDT (metal halide lamp)	F1, F2, F3, F4			10
O. F. Rabinovich [27]	2022	Russia	90	90	70/20	25-70	0.5% gel pen-Etrator-PDT（LED）	F1, F4		Pain, Swelling	9
N. Selvam [28]	2015	India	5	5	5/0	35-49	10% ALA-PDT（Xenon lamp）	F1, F2, F3	A1, A3, A4	Mild burning sensation	10
G. Shafirstein [29]	2011	United States	17	18	11/6	37-79	20% ALA-PDT (pulsed dye laser)	F2, F3, F4		Mild (Sensitivity, Pain, Swelling, Burning sensation, Taste alteration, Ulceration, Loss of sensation)	9
A. Sieroń [30]	2003	Poland	12	24		32-70	10% ALA-PDT（laser）	F1, F2, F3, F4	A3, A6	Oedema, Pain, Erythema, Secondary infection	9
J. C. Tsai [31]	2004	China Taiwan	24	24			20% ALA-PDT（LED）	F1, F2, F3		Edema, Ulcer	9
Y. L. Yao [32]	2022	China	48	48	18/30	18-75	20% ALA -PDT（LED） /AFL-PDT	F1, F2, F3, F4	A3, A4, A5, A6		11
PDT: Photodynamic therapy, ALA: Aminolevulinic acid, YSGG: Waterlase, MB: Methylene Blue, AFL: Ablative fractional laser, EH: epithelial hyperplasia. F1: Complete response; F2: Partial response; F3: No response; F4: Recurrence. A1: EH with hyperkeratosis; A2: EH with parakeratosis; A3: Mild dysplasia; A4: Moderate dysplasia; A5: Severe dysplasia; A6: No dysplasia.
